# Supplementary material for: Determination of Selenium in Selenium—Enriched Products by Specific Ratiometric Fluorescence
Source: Sensors (Basel). 2023 Nov 15;23(22):9187. doi: 10.3390/s23229187 (PMC10674224; doi:10.3390/s23229187)
Supplement: Supplementary file 1 [file sensors-23-09187-s001.zip]

Archive with 1 entries (1 files):
- sensors-2672513-supplementary.pdf
